# Supplementary material for: Mitochondrial Bioenergetic, Photobiomodulation and Trigeminal Branches Nerve Damage, What’s the Connection? A Review
Source: Int J Mol Sci. 2021 Apr 21;22(9):4347. doi: 10.3390/ijms22094347 (PMC8122620; doi:10.3390/ijms22094347)
Supplement: Supplementary file 1 [file ijms-22-04347-s001.zip]

Archive with 1 entries (1 files):
- ijms-1187809-supplementary.pdf
